# Supplementary material for: A New NF-κB Inhibitor, MEDS-23, Reduces the Severity of Adverse Post-Ischemic Stroke Outcomes in Rats
Source: Brain Sci. 2021 Dec 28;12(1):35. doi: 10.3390/brainsci12010035 (PMC8773493; doi:10.3390/brainsci12010035)
Supplement: Supplementary file 1 [file brainsci-12-00035-s001.zip]

Archive with 1 entries (1 files):
- brainsci-1524733-supplementary.pdf
